# Supplementary material for: Pupillary response to real, illusory, and implied motion
Source: PLoS One. 2021 Jul 1;16(7):e0254105. doi: 10.1371/journal.pone.0254105 (PMC8248605; doi:10.1371/journal.pone.0254105)
Supplement: S1 List — Photos and movies are divided by type of subject (objects/animals, humans) and motion category (No-IM, freezed IM, enhanced IM, real motion). Some images have been cut with respect to the originals to better fit with the assigned nominal category. (XLSX) [file pone.0254105.s001.xlsx]

## Sheet: Foglio1
Objects/Animals
No-Implied Motion
1	https://cde.peru.com//ima/0/1/6/1/7/1617766/924x530/cancion-me-enamore.jpg
2	https://3.bp.blogspot.com/-w4MCo5pZwF4/WGOKVMoc-0I/AAAAAAACs0I/AsKc-UfPzOsunAFJMSGLX2aOKkacITp6wCLcB/s1600/0.jpg
3	https://th.bing.com/th/id/OIP.TCyl81BpRi9DgCtX6hA9OwAAAA?pid=ImgDet&w=84&h=84&c=7
4	https://www.sfcostruzioni.com/images/immagini_articoli/progettazione-palazzi.jpg
5	https://siviaggia.it/wp-content/uploads/sites/2/2019/05/la-pista-ciclabile-delle-dolomiti-un-itinerario-lungo-60-km.jpg?resize=1217,694
6	https://imagesvc.meredithcorp.io/v3/mm/image?url=https%3A%2F%2Fstatic.onecms.io%2Fwp-content%2Fuploads%2Fsites%2F24%2F2010%2F08%2Fgettyimages-532852345.jpg&q=85
7	https://www.rd.com/wp-content/uploads/2018/06/shutterstock_31169428-760x506.jpg
8	http://www.coef-eventi.it/wp-content/uploads/2015/04/Schermata-04-2457143-alle-23.15.48.png
9	https://i.pinimg.com/564x/b3/10/86/b31086cafb31897f43995022579ba429.jpg
10	https://i.pinimg.com/564x/c3/cb/e9/c3cbe9a9b7b161da538410a7c5b349e8.jpg
Freezed Implied Motion
11	https://www.animalisti.org/wp-content/uploads/2013/05/cane-corre_mare.jpg
12	http://www.meteoweb.eu/wp-content/uploads/2016/04/Forte-mareggiata-a-Seaham-Harbour-nella-contea-di-Durham-2.jpg
13	https://i.pinimg.com/564x/81/16/72/811672a9e63357ff1e73b875abff935a.jpg
14	https://www.italianyachtstore.com/wp-content/uploads/2018/10/pershing-62-profilo-barca.jpg
15	https://images2.corriereobjects.it/methode_image/2019/10/11/Scienze/Foto%20Scienze%20-%20Trattate/Martin%20pescatore%20-%20ph.%20Riccardo%20Trevisani-kqzB-U31401875752127IbF-656x492@Corriere-Web-Sezioni.jpg?v=20191011185315
16	http://todofondos.com/bin/fondos/04/04/13a.jpg
17	https://coverfiles.alphacoders.com/986/98682.jpg
18	https://i.sacitaslan.com/2/650/366/storage/old/newsFiles/2014/11/1/215734/215734.jpg.webp
19	https://assets.change.org/photos/2/zt/zo/BjztZOvFpLYEqvb-1600x900-noPad.jpg?1529757943
20	https://www.circuitricardotormo.com/wp-content/uploads/2017/07/GT-Open-Valencia-768x512.jpg
Enhanced Implied Motion
21	https://www.primapaginachiusi.it/wp-content/uploads/2014/08/ALTA-VELOCITA-3-850x600.jpg
22	https://www.nikonschool.it/images/azione/03/antilope.jpg
23	http://image12.photobiz.com/7696/36_20140420043317_1393174_medium.jpg
24	https://1.bp.blogspot.com/-GiQ1Oo8XSy0/WQ1xrxrIF6I/AAAAAAAAHp4/5JMNLmCMkeMR4lpr9nj5wJX9ei1s_OlbgCPcBGAYYCw/s640/Scintilla_Tricolore.jpg
25	https://pbs.twimg.com/media/Buoz1OgCIAAeOgF?format=jpg&name=medium
26	https://res.cloudinary.com/yaffa-publishing/image/fetch/v1439258471/http:/yaffa-cdn.s3.amazonaws.com/yaffadsp/images/dmImage/SourceImage/chris%20bray%20-%20custom%20modes%20-%20panning%20mode-1_D5988910-3FCC-11E5-B0C8024FFE4E663D.jpg
27	https://i0.wp.com/marcocrupi.it/wp-content/uploads/2011/03/immobilitC3A0.jpg?ssl=1
28	https://backiee.com/static/wpdb/wallpapers/1000x563/160148.jpg
29	http://image11.photobiz.com/3565/36_20140420043405_1393175_medium.jpg
30	http://www.roadsafetyusa.org/wp-content/uploads/2020/04/Breakdown-01_WikiCommons-200415.jpg
Real motion
31	https://www.youtube.com/watch?v=c9f9fi4WZSM
32	https://www.youtube.com/watch?v=vs6j-x8Pr1Y
33	https://www.youtube.com/watch?v=lQ1PgUwOkb4&feature=youtu.be
34	https://www.youtube.com/watch?v=qYbROt17oe8
35	https://www.youtube.com/watch?v=lQ1PgUwOkb4&feature=youtu.be
36	https://www.youtube.com/watch?v=QWtHPFeHS8M&t=310s
37	https://www.youtube.com/watch?v=vs6j-x8Pr1Y
38	https://www.youtube.com/watch?v=QWtHPFeHS8M&t=122s
39	https://www.youtube.com/watch?v=lQ1PgUwOkb4&feature=youtu.be
40	https://www.youtube.com/watch?v=4gQz-5HclDo
Human figures
No-Implied Motion
41	http://images.famigliacristiana.it/2016/5/71286091_1760651.jpg
42	https://cdn.prod.www.spiegel.de/images/d3418253-0001-0004-0000-000000322281_w948_r1.77_fpx29.94_fpy44.86.jpg
43	https://tipsforwomens.org/wp-content/uploads/2019/11/Sleep-apnea-what-they-are-and-how-they-must-be.jpg
44	https://www.tierrapost.net/wp-content/uploads/2015/04/guardia-del-palacio-de-buckingham.jpg
45	https://blog.shopfisio.com.br/wp-content/uploads/2016/06/noite-_bem-_dormida_beneficios_shopfisio.jpg
46	https://www.news-medical.net/image.axd?picture=2018%2f7%2fshutterstock_692581594.jpg&ts=20180727120031&ri=674
47	https://viverepiusani.it/wp-content/uploads/2020/01/donna-yoga.jpg
48	http://vivalamamma.tgcom24.it/files/2017/04/riflessivo.jpg
49	https://www.mentalhelp.net/content/uploads/2015/12/mentalhelp-shutterstock220529875-man_meditating.jpg
50	https://www.bellezzasalute.it/fitness/yoga/tecniche-di-rilassamento_NG4.jpg
Freezed Implied Motion
51	https://i.pinimg.com/564x/d3/0c/43/d30c43d566a7057e01d21083abd4d067.jpg
52	https://www.ansa.it/webimages/img_900x700/2019/8/27/36ee171328cbd7394f8a47fe74ccadee.jpg
53	https://www.lastampa.it/image/contentid/policy:1.38307482:1578577969/obj108369775_1.jpg?f=taglio_full2&h=605&w=1280&$p$f$h$w=e63675b
54	https://www.bioteknologiradet.no/filarkiv/2015/06/iStock_000030184702_Full-770x503.jpg
55	https://wips.plug.it/cips/supereva/cms/2016/03/img_1959279353793715.jpg?w=850&a=r
56	https://tennismash.com/wp-content/uploads/2016/06/browndive-768x387.jpg
57	https://www.skicanada.org/wp-content/uploads/2014/02/World-Juniors.jpg
58	https://st1.thehealthsite.com/wp-content/uploads/2018/11/swimming-655x353.jpg
59	https://shop.rivieraoggi.it/files/2020/06/Dionisi-Sport.jpg
60	https://images.unsplash.com/photo-1560088937-d46f082d558b?ixlib=rb-1.2.1&ixid=eyJhcHBfaWQiOjczMTc0fQ&fit=crop&h=230&w=320&crop=edges
Enhanced Implied Motion
61	https://mir-s3-cdn-cf.behance.net/project_modules/disp/b38f0c13073153.562708ea32888.jpg
62	https://i1.trekearth.com/photos/5208/157793466-l.jpg
63	https://lernen.zoner.de/wp-content/uploads/2018/01/00_c-1024x683.jpg
64	https://i.imgur.com/vUAQOQk.jpg
65	https://www.tubeshopitalia.it/wp-content/uploads/2018/05/Schermata-2018-05-30-alle-23.01.12.png
66	http://3.bp.blogspot.com/_0j3c4ndfFAY/S9XR5GOfibI/AAAAAAAABJI/rrGYobDxaeY/s400/radfahren-sprints.jpg
67	https://www.ilgazzettinodilivorno.com/wp-content/uploads/2017/09/PITZALIS_400m_CLES_2017_atletica372_web.jpg
68	https://www.gflamole.it/images/panning/Panning_1.15sf13iso100-02844.jpg
69	https://www.takefoto.ru/userfiles/image/Dlya%20Statey/17.01.2013/motion/2788816501_f14ccf8c83_b.jpg
70	https://1.img-dpreview.com/files/p/TS1120x1120~forums/59594470/bac49dfe3bf349309b1ca9525517e51a
Real motion
71	https://www.youtube.com/watch?v=UuHG1C0l0SM
72	https://www.youtube.com/watch?v=CQlatm6yAzQ
73	https://www.youtube.com/watch?v=IrImzW6nfJY
74	https://www.youtube.com/watch?v=Sf1ZAFrzOoU&t=134s
75	https://www.youtube.com/watch?v=AE660n8IBbo&t=689s
76	https://www.youtube.com/watch?v=M1GAx_7hXv0
77	https://www.youtube.com/watch?v=IrImzW6nfJY
78	https://www.youtube.com/watch?v=xPRhLWV7QDw
79	https://www.youtube.com/watch?v=j-S59gEInL0
80	https://www.youtube.com/watch?v=hwLo7aU1Aas
Illusory motion
81	https://2.bp.blogspot.com/-92zaw1WxG8g/W9xsJfuWWGI/AAAAAAAAEgM/O2shCXEeaVQ52ws1bMIfiIGT18SZtXpTwCLcBGAs/s640/jov-5-11-10-fig001.jpeg
82	https://i.pinimg.com/564x/d8/25/58/d82558676818f9322f5be6032decd38d.jpg
83	http://tambank.files.wordpress.com/2011/03/tabung.jpg?w=652&h=464
84	https://upload.wikimedia.org/wikipedia/commons/a/ac/Peripheral_drift.png
85	http://bestwindows8apps.s3.amazonaws.com/images/2015/05/23/Screenshot.144441.1000004.jpg
86	https://th.bing.com/th/id/R0e95171a998326e7c4f80e92aa776a29?rik=vdF6C30%2fvOAdmQ&riu=http%3a%2f%2f3.bp.blogspot.com%2f_VrjgqSPITjU%2fTHh3bUu_u0I%2fAAAAAAAAADY%2fzbfSNA7ijvQ%2fS250%2fmooving.jpg&ehk=VFBMcV400j0nCcuCPKPBHh4X5KntwbqBHTEDxu%2bg2og%3d&risl=&pid=ImgRaw
87	https://i.pinimg.com/736x/af/74/dc/af74dc4d70ad6cb49ad2ebbf345d0359--art-optical-optical-illusions.jpg
88	https://imgix.ranker.com/user_node_img/50057/1001130970/original/1-photo-u1?fit=crop&fm=pjpg&q=60&w=650&dpr=2
89	https://avatars.mds.yandex.net/get-zen_doc/1945976/pub_5ea49d7e49c15f1ece869743_5ea49fc9d59a0771a9fa9685/scale_1200
90	https://encrypted-tbn0.gstatic.com/images?q=tbn%3AANd9GcQfFizQRWAnj5OU2rSVjxgmUSTpduDfyXcXRw&usqp=CAU
